# Supplementary material for: Prone Position and Cardiopulmonary Resuscitation in the Operating Room: A Scoping Review
Source: J Clin Med. 2025 Mar 17;14(6):2044. doi: 10.3390/jcm14062044 (PMC11942719; doi:10.3390/jcm14062044)
Supplement: Supplementary file 1 [file jcm-14-02044-s001.zip]

Archive with 1 entries (1 files):
- jcm-3484808-supplementary.pdf
